# Supplementary material for: Combined Stromal Vascular Fraction and HGF-Functionalized Self-Assembling Peptide Hydrogel Improves Intracerebral Hemorrhage Repair in Rats
Source: Gels. 2026 Mar 19;12(3):257. doi: 10.3390/gels12030257 (PMC13026071; doi:10.3390/gels12030257)
Supplement: Supplementary file 1 [file gels-12-00257-s001.zip]

Archive with 1 entries (1 files):
- gels-4158835-supplementary.pdf
